# Supplementary material for: ﻿Mitochondrial phylogenomics of pygmy grasshoppers (Orthoptera, Tetrigidae, Metrodorinae): descriptions of a new genus, two new species, and new synonyms from China
Source: Zookeys. 2025 May 5;1236:249–81. doi: 10.3897/zookeys.1236.145914 (PMC12070058; doi:10.3897/zookeys.1236.145914)
Supplement: XML Treatment for Edentatettix leyeensis [file zookeys.1236.145914-treatment2.xml]

<!DOCTYPE tp:taxon-treatment
  PUBLIC "-//TaxonX//DTD Taxonomic Treatment Publishing DTD v0 20100105//EN" "tax-treatment-NSO.dtd">
<tp:taxon-treatment xmlns:tp="http://www.plazi.org/taxpub"><tp:treatment-meta><kwd-group><label>Taxon classification</label><kwd>
                <named-content content-type="kingdom">Animalia</named-content>
              </kwd><kwd>
                <named-content content-type="order">Orthoptera</named-content>
              </kwd><kwd>
                <named-content content-type="family">Tetrigidae</named-content>
              </kwd></kwd-group><mixed-citation publication-type="journal"><person-group><name><surname>Li</surname><given-names>Yuemei</given-names></name><name><surname>Leng</surname><given-names>Shixiong</given-names></name><name><surname>He</surname><given-names>Jiasong</given-names></name><name><surname>Deng</surname><given-names>Weian</given-names></name><name><surname>Guan</surname><given-names>Delong</given-names></name></person-group><article-title>﻿Mitochondrial phylogenomics of pygmy grasshoppers (<tp:taxon-name><tp:taxon-name-part taxon-name-part-type="order">Orthoptera</tp:taxon-name-part></tp:taxon-name>, <tp:taxon-name><tp:taxon-name-part taxon-name-part-type="family">Tetrigidae</tp:taxon-name-part></tp:taxon-name>, <tp:taxon-name><tp:taxon-name-part taxon-name-part-type="subfamily">Metrodorinae</tp:taxon-name-part></tp:taxon-name>): descriptions of a new genus, two new species, and new synonyms from China</article-title><source>Zookeys</source><day>05</day><month>05</month><year>2025</year><volume>1236</volume><fpage>249</fpage><lpage>281</lpage><pub-id pub-id-type="doi">10.3897/zookeys.1236.145914</pub-id></mixed-citation></tp:treatment-meta><tp:nomenclature><label>﻿</label><tp:taxon-name>
              <object-id xmlns:xlink="http://www.w3.org/1999/xlink" content-type="arpha" xlink:type="simple">1B0EBF7D-8A3E-54C9-B45E-E4D87F64A277</object-id>
              <tp:taxon-name-part taxon-name-part-type="genus" reg="Edentatettix">Edentatettix</tp:taxon-name-part>
              <tp:taxon-name-part taxon-name-part-type="species" reg="leyeensis">leyeensis</tp:taxon-name-part>
              <object-id xmlns:xlink="http://www.w3.org/1999/xlink" content-type="zoobank" xlink:type="simple">https://zoobank.org/8DCD114B-F272-41D3-9C83-0426CD226421</object-id>
            </tp:taxon-name><tp:taxon-authority>Deng</tp:taxon-authority><tp:taxon-status xmlns:xlink="http://www.w3.org/1999/xlink" xlink:type="simple">sp. nov.</tp:taxon-status><xref ref-type="fig" rid="F7">Figs 7</xref><xref ref-type="fig" rid="F8">, 8</xref><xref ref-type="fig" rid="F9">, 9</xref></tp:nomenclature><tp:treatment-sec sec-type="type material" id="SECID0EGTBI"><title>Type material.</title><p><bold><italic>Holotype</italic></bold> • ♀, China, Guangxi Prov., Leye county (Wutaishan Forest Park), <named-content xmlns:xlink="http://www.w3.org/1999/xlink" content-type="dwc:verbatimCoordinates" xlink:type="simple"><named-content content-type="geo-json" specific-use="{&#34;type&#34;:&#34;Point&#34;,&#34;coordinates&#34;:[106.538056,24.853056]}" id="NCID0EUTBI" xlink:type="simple">24°51'11"N, 106°32'17"E</named-content></named-content>, 1200 m alt., 23 August 2021, collected by Wei-An Deng, <named-content xmlns:xlink="http://www.w3.org/1999/xlink" content-type="dwc:institutional_code" xlink:title="College of Life Science, Guangxi Normal University, Guilin, China" xlink:href="http://grbio.org/institution/guangxi-normal-university" xlink:type="simple">CLSGNU</named-content>. <bold><italic>Paratypes</italic></bold> • 2♂, 5♀, same data, <named-content xmlns:xlink="http://www.w3.org/1999/xlink" content-type="dwc:institutional_code" xlink:title="College of Life Science, Guangxi Normal University, Guilin, China" xlink:href="http://grbio.org/institution/guangxi-normal-university" xlink:type="simple">CLSGNU</named-content> • 3♂, 6♀, same data, 18 August 2022, collected by Wei-An Deng and Yue-Mei Li, <named-content xmlns:xlink="http://www.w3.org/1999/xlink" content-type="dwc:institutional_code" xlink:title="College of Life Science, Guangxi Normal University, Guilin, China" xlink:href="http://grbio.org/institution/guangxi-normal-university" xlink:type="simple">CLSGNU</named-content>.</p></tp:treatment-sec><tp:treatment-sec sec-type="diagnosis" id="SECID0EIUBI"><title>Diagnosis.</title><p>As there is only one species in the genus, see the generic diagnosis.</p></tp:treatment-sec><tp:treatment-sec sec-type="description" id="SECID0ENUBI"><title>Description.</title><p><bold>Female.</bold> Small size, short, body surface interspersed with sparse carinae and notches.</p><p><bold><italic>Head</italic>.</bold> Head and eyes slightly exserted above pronotal surface. Fastigium of vertex short; in dorsal view, width of vertex between eyes 1.5–1.6× width of compound eye; anterior margin of fastigium arched and not surpassing anterior margin of eye; median carina visible; lateral margins turned backward; vertex uneven with paired fossulae. In lateral view, frontal ridge and vertex forming a rounded-angle shape and slightly projected inferior margin of the compound eye, frontal costa distinctly concave between lateral ocelli, protruding anteriorly and broadly rounded between antennal grooves. In frontal view, frontal costa bifurcated above lateral ocelli, the bifurcation of the frontal costa in the middle of the compound eye height; longitudinal furrow widely divergent between antennae, width of longitudinal furrow of frontal ridge narrower than antennal groove diameter. Antennae short, filiform, antennal grooves inserted below inferior margin of compound eyes, 15-segmented; the 10<sup>th</sup> and 11<sup>th</sup> segment are the longest, ~ 7.0–8.0× longer than its width. Eyes globose, lateral (paired) ocelli located lowest third of compound eye height.</p><p><bold><italic>Thorax</italic>.</bold> Brachypronotal. Dorsal surface of pronotum low and flat and tectiform is not obvious; pronotal surface interspersed with sparse carinae and notches between shoulders and behind the middle, slightly depressed in the middle part between the shoulders. Pronotum with truncate anterior margin, median carina entire and nearly straight in profile; lateral carinae of prozona parallel; humeral angle obtuse; with interhumeral carina; hind pronotal process narrow, nearly reaching apex of hind femur and its apex narrowly rounded. Lower margin of hind process nearly straight, lateral carinae of metazona slightly curved, width of infrascapular area is 0.7 mm. Posterior angles of lateral lobes produced outwards, end of posterior angles truncate, posterior margins of lateral lobes of pronotum only with ventral sinus. Tegmina and hind wings invisible.</p><p><bold><italic>Legs</italic>.</bold> Fore and middle femora slightly compressed, margins finely serrated and carinate and ventral margins slightly undulated. Hind femora robust and short, 2.8× as long as wide; with carinated, dorsal margins smooth and ventral margins finely serrated; antegenicular denticles and genicular denticles acute. Outer and inner side of hind tibia with five or six spines. Length of first segment of posterior tarsi equal to third, three pulvilli of first segment of posterior tarsi: first small, second and third large; apices of all pulvilli obtuse.</p><fig id="F7" position="float" orientation="portrait"><object-id xmlns:xlink="http://www.w3.org/1999/xlink" content-type="doi" xlink:type="simple">10.3897/zookeys.1236.145914.figure7</object-id><object-id xmlns:xlink="http://www.w3.org/1999/xlink" content-type="arpha" xlink:type="simple">D988F830-8A35-5F5B-AC72-4C296E470CA7</object-id><label>Figure 7.</label><caption><p><italic><tp:taxon-name><tp:taxon-name-part taxon-name-part-type="genus" reg="Edentatettix">E.</tp:taxon-name-part><tp:taxon-name-part taxon-name-part-type="species" reg="leyeensis">leyeensis</tp:taxon-name-part></tp:taxon-name></italic> Deng, sp. nov., holotype female <bold>A</bold> body, lateral view <bold>B</bold> the same, dorsal view <bold>C</bold> head and anterior part of pronotum, dorsal view <bold>D</bold> the same, lateral view.</p></caption><graphic xmlns:xlink="http://www.w3.org/1999/xlink" xlink:href="zookeys-1236-249_article-145914__-g007.jpg" position="float" orientation="portrait" xlink:type="simple" id="oo_1322645.jpg"><uri content-type="original_file" xlink:type="simple">https://binary.pensoft.net/fig/1322645</uri></graphic></fig><p><bold><italic>Abdomen</italic>.</bold> Ovipositor narrow and long, length of upper valvulae 3.8× its width, dorsal margins of upper valvulae and ventral margins of lower valvulae without saw-like tooth or saw-like teeth indistinct (Fig. <xref ref-type="fig" rid="F8">8G</xref>). Length of subgenital plate slightly longer than its width, middle of posterior margin of subgenital plate triangular projecting.</p><fig id="F8" position="float" orientation="portrait"><object-id xmlns:xlink="http://www.w3.org/1999/xlink" content-type="doi" xlink:type="simple">10.3897/zookeys.1236.145914.figure8</object-id><object-id xmlns:xlink="http://www.w3.org/1999/xlink" content-type="arpha" xlink:type="simple">6DA96016-2A49-54A2-830D-9C64C09861E6</object-id><label>Figure 8.</label><caption><p><italic><tp:taxon-name><tp:taxon-name-part taxon-name-part-type="genus" reg="Edentatettix">E.</tp:taxon-name-part><tp:taxon-name-part taxon-name-part-type="species" reg="leyeensis">leyeensis</tp:taxon-name-part></tp:taxon-name></italic> Deng, sp. nov., holotype female <bold>A</bold> head, frontal view <bold>B</bold> left fore femur, lateral view <bold>C</bold> left mid femur, lateral view <bold>D</bold> left hind femur, lateral view <bold>E</bold> left hind tibia, lateral view <bold>F</bold> left posterior tarsus, lateral view <bold>G</bold> ovipositor of female, lateral view <bold>H</bold> subgenital plate of female, ventral view.</p></caption><graphic xmlns:xlink="http://www.w3.org/1999/xlink" xlink:href="zookeys-1236-249_article-145914__-g008.jpg" position="float" orientation="portrait" xlink:type="simple" id="oo_1322646.jpg"><uri content-type="original_file" xlink:type="simple">https://binary.pensoft.net/fig/1322646</uri></graphic></fig><fig id="F9" position="float" orientation="portrait"><object-id xmlns:xlink="http://www.w3.org/1999/xlink" content-type="doi" xlink:type="simple">10.3897/zookeys.1236.145914.figure9</object-id><object-id xmlns:xlink="http://www.w3.org/1999/xlink" content-type="arpha" xlink:type="simple">F99FDECF-7F16-514D-BFF7-4BB6331715D5</object-id><label>Figure 9.</label><caption><p><italic><tp:taxon-name><tp:taxon-name-part taxon-name-part-type="genus" reg="Edentatettix">Edentatettix</tp:taxon-name-part><tp:taxon-name-part taxon-name-part-type="species" reg="leyeensis">leyeensis</tp:taxon-name-part></tp:taxon-name></italic> Deng, sp. nov., paratype male <bold>A</bold> body in dorsal view <bold>B</bold> body in lateral view.</p></caption><graphic xmlns:xlink="http://www.w3.org/1999/xlink" xlink:href="zookeys-1236-249_article-145914__-g009.jpg" position="float" orientation="portrait" xlink:type="simple" id="oo_1322647.jpg"><uri content-type="original_file" xlink:type="simple">https://binary.pensoft.net/fig/1322647</uri></graphic></fig><p><bold><italic>Coloration</italic>.</bold> Body brown; antennae and face dark brown. Middle of dorsal surface of pronotum with a dark spot. Fore and middle femora and tibia brown, with two dark brown transverse spots. Hind femora dark brown, outer side with two pale stripes. Hind tibia black, with two pale rings in the middle.</p><p><bold>Male.</bold> Similar to female, but smaller and narrower. Width of vertex between eyes 1.3–1.5× width of compound eye. Ventral margins of middle femora undulated. Subgenital plate short, cone-shaped, apex bifurcated.</p></tp:treatment-sec><tp:treatment-sec sec-type="description" id="SECID0EIZBI"><title>Measurements (mm).</title><p>Length of body: ♂ 9.0–9.5, ♀ 11.5–12.0; length of pronotum: ♂ 8.0–8.5, ♀ 9.5–10.0; length of hind femur: ♂ 5.5–5.8, ♀ 6.5–7.0.</p></tp:treatment-sec><tp:treatment-sec sec-type="etymology" id="SECID0ENZBI"><title>Etymology.</title><p>The specific name refers to the type locality: Leye, Guangxi, China; adjective.</p></tp:treatment-sec><tp:treatment-sec sec-type="distribution" id="SECID0ESZBI"><title>Distribution.</title><p>P. R. China.</p></tp:treatment-sec></tp:taxon-treatment>
