# Supplementary material for: ﻿Mitochondrial phylogenomics of pygmy grasshoppers (Orthoptera, Tetrigidae, Metrodorinae): descriptions of a new genus, two new species, and new synonyms from China
Source: Zookeys. 2025 May 5;1236:249–81. doi: 10.3897/zookeys.1236.145914 (PMC12070058; doi:10.3897/zookeys.1236.145914)
Supplement: XML Treatment for Macromotettixoides yaana [file zookeys.1236.145914-treatment3.xml]

<!DOCTYPE tp:taxon-treatment
  PUBLIC "-//TaxonX//DTD Taxonomic Treatment Publishing DTD v0 20100105//EN" "tax-treatment-NSO.dtd">
<tp:taxon-treatment xmlns:tp="http://www.plazi.org/taxpub"><tp:treatment-meta><kwd-group><label>Taxon classification</label><kwd>
                <named-content content-type="kingdom">Animalia</named-content>
              </kwd><kwd>
                <named-content content-type="order">Orthoptera</named-content>
              </kwd><kwd>
                <named-content content-type="family">Tetrigidae</named-content>
              </kwd></kwd-group><mixed-citation publication-type="journal"><person-group><name><surname>Li</surname><given-names>Yuemei</given-names></name><name><surname>Leng</surname><given-names>Shixiong</given-names></name><name><surname>He</surname><given-names>Jiasong</given-names></name><name><surname>Deng</surname><given-names>Weian</given-names></name><name><surname>Guan</surname><given-names>Delong</given-names></name></person-group><article-title>﻿Mitochondrial phylogenomics of pygmy grasshoppers (<tp:taxon-name><tp:taxon-name-part taxon-name-part-type="order">Orthoptera</tp:taxon-name-part></tp:taxon-name>, <tp:taxon-name><tp:taxon-name-part taxon-name-part-type="family">Tetrigidae</tp:taxon-name-part></tp:taxon-name>, <tp:taxon-name><tp:taxon-name-part taxon-name-part-type="subfamily">Metrodorinae</tp:taxon-name-part></tp:taxon-name>): descriptions of a new genus, two new species, and new synonyms from China</article-title><source>Zookeys</source><day>05</day><month>05</month><year>2025</year><volume>1236</volume><fpage>249</fpage><lpage>281</lpage><pub-id pub-id-type="doi">10.3897/zookeys.1236.145914</pub-id></mixed-citation></tp:treatment-meta><tp:nomenclature><label>﻿</label><tp:taxon-name>
              <object-id xmlns:xlink="http://www.w3.org/1999/xlink" content-type="arpha" xlink:type="simple">FE869E6C-3F82-5D62-82D8-905DE603B10E</object-id>
              <tp:taxon-name-part taxon-name-part-type="genus" reg="Macromotettixoides">Macromotettixoides</tp:taxon-name-part>
              <tp:taxon-name-part taxon-name-part-type="species" reg="yaana">yaana</tp:taxon-name-part>
              <object-id xmlns:xlink="http://www.w3.org/1999/xlink" content-type="zoobank" xlink:type="simple">https://zoobank.org/63C2CA79-9127-44CB-A783-4E2F135833CB</object-id>
            </tp:taxon-name><tp:taxon-authority>Deng</tp:taxon-authority><tp:taxon-status xmlns:xlink="http://www.w3.org/1999/xlink" xlink:type="simple">sp. nov.</tp:taxon-status><xref ref-type="fig" rid="F11">Figs 11</xref><xref ref-type="fig" rid="F12">, 12</xref><xref ref-type="fig" rid="F13">, 13</xref></tp:nomenclature><tp:treatment-sec sec-type="type material" id="SECID0EN2BI"><title>Type material.</title><p><bold><italic>Holotype</italic></bold> • ♀, China, Sichuan Prov., Yaan City, Baoxing county, Longdong (Ganyanggou), <named-content xmlns:xlink="http://www.w3.org/1999/xlink" content-type="dwc:verbatimCoordinates" xlink:type="simple"><named-content content-type="geo-json" specific-use="{&#34;type&#34;:&#34;Point&#34;,&#34;coordinates&#34;:[102.595833,30.405278]}" id="NCID0E22BI" xlink:type="simple">30°24′19″N, 102°35′45″E</named-content></named-content>, 1400 m alt., 02 August 2016, collected by Wei-An Deng, <named-content xmlns:xlink="http://www.w3.org/1999/xlink" content-type="dwc:institutional_code" xlink:title="College of Life Science, Guangxi Normal University, Guilin, China" xlink:href="http://grbio.org/institution/guangxi-normal-university" xlink:type="simple">CLSGNU</named-content>. <bold><italic>Paratypes</italic></bold> • 8♂, 7♀, same data, <named-content xmlns:xlink="http://www.w3.org/1999/xlink" content-type="dwc:institutional_code" xlink:title="College of Life Science, Guangxi Normal University, Guilin, China" xlink:href="http://grbio.org/institution/guangxi-normal-university" xlink:type="simple">CLSGNU</named-content>.</p></tp:treatment-sec><tp:treatment-sec sec-type="diagnosis" id="SECID0EL3BI"><title>Diagnosis.</title><p>This new species is similar to <italic><tp:taxon-name><tp:taxon-name-part taxon-name-part-type="genus" reg="Macromotettixoides">Macromotettixoides</tp:taxon-name-part><tp:taxon-name-part taxon-name-part-type="species" reg="convexa">convexa</tp:taxon-name-part></tp:taxon-name></italic> Deng, 2020, from which it differs in that the pronotal surface is without a tuberculiform convex between shoulders (pronotal surface with a distinctly tuberculiform convexity between shoulders in <italic><tp:taxon-name><tp:taxon-name-part taxon-name-part-type="genus" reg="Macromotettixoides">M.</tp:taxon-name-part><tp:taxon-name-part taxon-name-part-type="species" reg="convexa">convexa</tp:taxon-name-part></tp:taxon-name></italic>); lower margin of hind pronotal process straight (lower margin of hind pronotal process curved in <italic><tp:taxon-name><tp:taxon-name-part taxon-name-part-type="genus" reg="Macromotettixoides">M.</tp:taxon-name-part><tp:taxon-name-part taxon-name-part-type="species" reg="convexa">convexa</tp:taxon-name-part></tp:taxon-name></italic>); median carina of pronotum undulated in profile (median carina of pronotum distinctly arch-like before shoulders and undulated behind shoulders in profile in <italic><tp:taxon-name><tp:taxon-name-part taxon-name-part-type="genus" reg="Macromotettixoides">M.</tp:taxon-name-part><tp:taxon-name-part taxon-name-part-type="species" reg="convexa">convexa</tp:taxon-name-part></tp:taxon-name></italic>); lower outer carina of hind femora without projections (postmedian of lower outer carina of hind femora with two inconspicuous projections in <italic><tp:taxon-name><tp:taxon-name-part taxon-name-part-type="genus" reg="Macromotettixoides">M.</tp:taxon-name-part><tp:taxon-name-part taxon-name-part-type="species" reg="convexa">convexa</tp:taxon-name-part></tp:taxon-name></italic>).</p></tp:treatment-sec><tp:treatment-sec sec-type="description" id="SECID0EI5BI"><title>Description.</title><p><bold>Female.</bold> Small size, short, body surface interspersed with coarse protuberances.</p><p><bold><italic>Head</italic>.</bold> Head and eyes not exserted above pronotal surface. Fastigium of vertex short; in dorsal view, width of vertex between eyes 1.4–1.6× width of compound eye; anterior margin of fastigium slightly concave in the middle, slightly surpassing anterior margin of eye; median carina visible anteriorly; lateral margins turned backward; vertex uneven with paired fossulae. In lateral view, frontal ridge and vertex forming a rounded-angle shape, frontal costa distinctly concave between eyes, protruding anteriorly and broadly rounded between antennal grooves. In frontal view, frontal costa bifurcated above lateral ocelli, the bifurcation of the frontal costa in the middle of the compound eye height; longitudinal furrow widely divergent between antennae, width of longitudinal furrow of frontal ridge narrower than antennal groove diameter. Antennae short, filiform, antennal grooves inserted below inferior margin of compound eyes, 14-segmented, the 10<sup>th</sup> and 11<sup>th</sup> segment are the longest, ~ 2.5–3.0× longer than its width. Eyes globose, lateral (paired) ocelli located lowest third of compound eye height.</p><p><bold><italic>Thorax</italic>.</bold> Brachypronotal. Pronotum with distinctly tectiform, pronotal surface interspersed with dense protuberances of variable sizes and notches. Pronotum with truncate anterior margin, median carina slightly lamellar and entire and undulated in profile; lateral carinae of prozona slightly lamellar and parallel; humeral angle obtuse; hind pronotal process narrow, nearly reaching apex of hind femur and its apex narrowly rounded. Lower margin of hind process straight, lateral carinae of metazona curved, width of infrascapular area is 0.9 mm. Posterior angles of lateral lobes slightly produced outwards, end of posterior angles truncate, posterior margins of lateral lobes of pronotum with distinctly ventral sinus and very weakly tegminal sinus. Tegmina and hind wings strongly reduced and covered by infrascapular area and invisible or slightly visible.</p><p><bold><italic>Legs</italic>.</bold> Fore and middle femora slightly compressed, margins finely serrated and carinate and ventral margins with two inconspicuous projections and undulated. Hind femora robust and short, 2.8× as long as wide; with carinated and margins finely serrated; antegenicular denticles and genicular denticles acute. Outer side of hind tibia with 6–8 spines, inner side with six or seven spines. Length of first segment of posterior tarsi slightly longer than third, three pulvilli of first segment of posterior tarsi: first and second small and apices acute, third large and apex a right angle.</p><p><bold><italic>Abdomen</italic>.</bold> Ovipositor narrow and long, length of upper valvulae 3.5× its width, upper and lower valvulae with slender saw-like teeth. Length of subgenital plate slightly longer than its width, middle of posterior margin of subgenital plate slightly triangular projecting.</p><p><bold><italic>Coloration</italic>.</bold> Body dark brown or brown; antennae dark brown. Hind tibia dark brown, with two pale rings in the middle.</p><p><bold>Male.</bold> Similar to female, but smaller and narrower. Width of vertex between eyes 1.4–1.5× width of compound eye. Ventral margins of fore and middle femora slightly undulated. Subgenital plate short, cone-shaped, apex bifurcated.</p></tp:treatment-sec><tp:treatment-sec sec-type="description" id="SECID0E26BI"><title>Measurements (mm).</title><p>Length of body: ♂ 6.5–7.0, ♀ 8.5–9.0; length of pronotum: ♂ 5.2–5.6, ♀ 7.0–7.5; length of hind femur: ♂ 4.0–4.5, ♀ 5.0–5.5.</p></tp:treatment-sec><tp:treatment-sec sec-type="etymology" id="SECID0EAACI"><title>Etymology.</title><p>The specific name refers to the type locality: Yaan, Jinxiu, Sichuan, China; adjective.</p></tp:treatment-sec><tp:treatment-sec sec-type="distribution" id="SECID0EFACI"><title>Distribution.</title><p>P. R. China: Sichuan (Fig. <xref ref-type="fig" rid="F10">10</xref>).</p><fig id="F10" position="float" orientation="portrait"><object-id xmlns:xlink="http://www.w3.org/1999/xlink" content-type="doi" xlink:type="simple">10.3897/zookeys.1236.145914.figure10</object-id><object-id xmlns:xlink="http://www.w3.org/1999/xlink" content-type="arpha" xlink:type="simple">B3D19CC9-4174-5BBA-94F4-5F2CE859C342</object-id><label>Figure 10.</label><caption><p>Distribution map of <italic><tp:taxon-name><tp:taxon-name-part taxon-name-part-type="genus" reg="Edentatettix">E.</tp:taxon-name-part><tp:taxon-name-part taxon-name-part-type="species" reg="leyeensis">leyeensis</tp:taxon-name-part></tp:taxon-name></italic> Deng, sp. nov. and <italic><tp:taxon-name><tp:taxon-name-part taxon-name-part-type="genus" reg="Macromotettixoides">M.</tp:taxon-name-part><tp:taxon-name-part taxon-name-part-type="species" reg="yaana">yaana</tp:taxon-name-part></tp:taxon-name></italic> Deng, sp. nov.</p></caption><graphic xmlns:xlink="http://www.w3.org/1999/xlink" xlink:href="zookeys-1236-249_article-145914__-g010.jpg" position="float" orientation="portrait" xlink:type="simple" id="oo_1322648.jpg"><uri content-type="original_file" xlink:type="simple">https://binary.pensoft.net/fig/1322648</uri></graphic></fig><fig id="F11" position="float" orientation="portrait"><object-id xmlns:xlink="http://www.w3.org/1999/xlink" content-type="doi" xlink:type="simple">10.3897/zookeys.1236.145914.figure11</object-id><object-id xmlns:xlink="http://www.w3.org/1999/xlink" content-type="arpha" xlink:type="simple">51393528-AD96-5B6A-A017-C95A96EB688C</object-id><label>Figure 11.</label><caption><p><italic><tp:taxon-name><tp:taxon-name-part taxon-name-part-type="genus" reg="Macromotettixoides">Macromotettixoides</tp:taxon-name-part><tp:taxon-name-part taxon-name-part-type="species" reg="yaana">yaana</tp:taxon-name-part></tp:taxon-name></italic> Deng, sp. nov., holotype female <bold>A</bold> body, lateral view <bold>B</bold> the same, dorsal view <bold>C</bold> head and anterior part of pronotum, dorsal view <bold>D</bold> the same, lateral view <bold>E</bold> head, frontal view.</p></caption><graphic xmlns:xlink="http://www.w3.org/1999/xlink" xlink:href="zookeys-1236-249_article-145914__-g011.jpg" position="float" orientation="portrait" xlink:type="simple" id="oo_1322649.jpg"><uri content-type="original_file" xlink:type="simple">https://binary.pensoft.net/fig/1322649</uri></graphic></fig><fig id="F12" position="float" orientation="portrait"><object-id xmlns:xlink="http://www.w3.org/1999/xlink" content-type="doi" xlink:type="simple">10.3897/zookeys.1236.145914.figure12</object-id><object-id xmlns:xlink="http://www.w3.org/1999/xlink" content-type="arpha" xlink:type="simple">6142FA17-FCC1-5E34-9E15-A5ECFF1CCFF0</object-id><label>Figure 12.</label><caption><p><italic><tp:taxon-name><tp:taxon-name-part taxon-name-part-type="genus" reg="Macromotettixoides">Macromotettixoides</tp:taxon-name-part><tp:taxon-name-part taxon-name-part-type="species" reg="yaana">yaana</tp:taxon-name-part></tp:taxon-name></italic> Deng, sp. nov., holotype female <bold>A</bold> left fore femur, lateral view <bold>B</bold> left mid femur, lateral view <bold>C</bold> left hind femur, lateral view <bold>D</bold> left hind tibia, lateral view <bold>E</bold> left posterior tarsus, lateral view <bold>F</bold> subgenital plate of female, lateral view <bold>G</bold> subgenital plate of female, ventral view.</p></caption><graphic xmlns:xlink="http://www.w3.org/1999/xlink" xlink:href="zookeys-1236-249_article-145914__-g012.jpg" position="float" orientation="portrait" xlink:type="simple" id="oo_1322650.jpg"><uri content-type="original_file" xlink:type="simple">https://binary.pensoft.net/fig/1322650</uri></graphic></fig><fig id="F13" position="float" orientation="portrait"><object-id xmlns:xlink="http://www.w3.org/1999/xlink" content-type="doi" xlink:type="simple">10.3897/zookeys.1236.145914.figure13</object-id><object-id xmlns:xlink="http://www.w3.org/1999/xlink" content-type="arpha" xlink:type="simple">EEBDF583-988E-590B-B73A-293C06CBE640</object-id><label>Figure 13.</label><caption><p><italic><tp:taxon-name><tp:taxon-name-part taxon-name-part-type="genus" reg="Macromotettixoides">Macromotettixoides</tp:taxon-name-part><tp:taxon-name-part taxon-name-part-type="species" reg="yaana">yaana</tp:taxon-name-part></tp:taxon-name></italic> Deng, sp. nov., paratype male <bold>A</bold> body in dorsal view <bold>B</bold> body in lateral view.</p></caption><graphic xmlns:xlink="http://www.w3.org/1999/xlink" xlink:href="zookeys-1236-249_article-145914__-g013.jpg" position="float" orientation="portrait" xlink:type="simple" id="oo_1322651.jpg"><uri content-type="original_file" xlink:type="simple">https://binary.pensoft.net/fig/1322651</uri></graphic></fig></tp:treatment-sec></tp:taxon-treatment>
