# Supplementary material for: ﻿Mitochondrial phylogenomics of pygmy grasshoppers (Orthoptera, Tetrigidae, Metrodorinae): descriptions of a new genus, two new species, and new synonyms from China
Source: Zookeys. 2025 May 5;1236:249–81. doi: 10.3897/zookeys.1236.145914 (PMC12070058; doi:10.3897/zookeys.1236.145914)
Supplement: XML Treatment for Hainantettix strictivertex [file zookeys.1236.145914-treatment4.xml]

<!DOCTYPE tp:taxon-treatment
  PUBLIC "-//TaxonX//DTD Taxonomic Treatment Publishing DTD v0 20100105//EN" "tax-treatment-NSO.dtd">
<tp:taxon-treatment xmlns:tp="http://www.plazi.org/taxpub"><tp:treatment-meta><kwd-group><label>Taxon classification</label><kwd>
                <named-content content-type="kingdom">Animalia</named-content>
              </kwd><kwd>
                <named-content content-type="order">Orthoptera</named-content>
              </kwd><kwd>
                <named-content content-type="family">Tetrigidae</named-content>
              </kwd></kwd-group><mixed-citation publication-type="journal"><person-group><name><surname>Li</surname><given-names>Yuemei</given-names></name><name><surname>Leng</surname><given-names>Shixiong</given-names></name><name><surname>He</surname><given-names>Jiasong</given-names></name><name><surname>Deng</surname><given-names>Weian</given-names></name><name><surname>Guan</surname><given-names>Delong</given-names></name></person-group><article-title>﻿Mitochondrial phylogenomics of pygmy grasshoppers (<tp:taxon-name><tp:taxon-name-part taxon-name-part-type="order">Orthoptera</tp:taxon-name-part></tp:taxon-name>, <tp:taxon-name><tp:taxon-name-part taxon-name-part-type="family">Tetrigidae</tp:taxon-name-part></tp:taxon-name>, <tp:taxon-name><tp:taxon-name-part taxon-name-part-type="subfamily">Metrodorinae</tp:taxon-name-part></tp:taxon-name>): descriptions of a new genus, two new species, and new synonyms from China</article-title><source>Zookeys</source><day>05</day><month>05</month><year>2025</year><volume>1236</volume><fpage>249</fpage><lpage>281</lpage><pub-id pub-id-type="doi">10.3897/zookeys.1236.145914</pub-id></mixed-citation></tp:treatment-meta><tp:nomenclature><label>﻿</label><tp:taxon-name>
              <object-id xmlns:xlink="http://www.w3.org/1999/xlink" content-type="arpha" xlink:type="simple">F595D5C9-B73C-59E3-B18B-EB795B7DE718</object-id>
              <tp:taxon-name-part taxon-name-part-type="genus" reg="Hainantettix">Hainantettix</tp:taxon-name-part>
              <tp:taxon-name-part taxon-name-part-type="species" reg="strictivertex">strictivertex</tp:taxon-name-part>
            </tp:taxon-name><tp:taxon-authority>Deng, 2020</tp:taxon-authority><xref ref-type="fig" rid="F14">Fig. 14</xref><tp:nomenclature-citation-list><tp:nomenclature-citation><tp:taxon-name>
                  <tp:taxon-name-part taxon-name-part-type="genus" reg="Hainantettix">Hainantettix</tp:taxon-name-part>
                  <tp:taxon-name-part taxon-name-part-type="species" reg="strictivertex">strictivertex</tp:taxon-name-part>
                </tp:taxon-name><comment>Deng in Zhang, Zhao, Wu &amp; Deng, 2020: 552 [description] (holotype – ♀, China: Hainan Prov., Qiongzhong, Limushan; paratypes – 4♀, China: Hainan Prov., Wuzhishan; in <abbrev xmlns:xlink="http://www.w3.org/1999/xlink" content-type="institution" xlink:title="Entomological Museum of Hechi University, Hechi, China" id="ABBRID0ERGCI" xlink:type="simple">EMHU</abbrev>; examined).</comment></tp:nomenclature-citation><tp:nomenclature-citation><tp:taxon-name>
                  <tp:taxon-name-part taxon-name-part-type="genus" reg="Macromotettixoides">Macromotettixoides</tp:taxon-name-part>
                  <tp:taxon-name-part taxon-name-part-type="species" reg="angustivertex">angustivertex</tp:taxon-name-part>
                </tp:taxon-name><comment>Zha &amp; Peng in Peng, Shi, Ding &amp; Zha, 2021: 48 [description] (holotype – ♀, China: Hainan Prov., Wuzhishan, in <abbrev xmlns:xlink="http://www.w3.org/1999/xlink" content-type="institution" xlink:title="Huaibei Normal University, Huaibei, Anhui, China" id="ABBRID0EDHCI" xlink:type="simple">HNU</abbrev>, not examined).</comment></tp:nomenclature-citation><tp:nomenclature-citation><tp:taxon-name>
                  <tp:taxon-name-part taxon-name-part-type="genus" reg="Hainantettix">Hainantettix</tp:taxon-name-part>
                  <tp:taxon-name-part taxon-name-part-type="species" reg="angustivertex">angustivertex</tp:taxon-name-part>
                </tp:taxon-name><comment>(Zha &amp; Peng): <xref ref-type="bibr" rid="B65">Subedi 2022</xref>: 40; syn. nov.</comment></tp:nomenclature-citation></tp:nomenclature-citation-list></tp:nomenclature><tp:treatment-sec sec-type="remarks" id="SECID0EZHCI"><title>Remarks.</title><p><italic><tp:taxon-name><tp:taxon-name-part taxon-name-part-type="genus" reg="Macromotettixoides">Macromotettixoides</tp:taxon-name-part><tp:taxon-name-part taxon-name-part-type="species" reg="angustivertex">angustivertex</tp:taxon-name-part></tp:taxon-name></italic> Zha &amp; Peng was described by <xref ref-type="bibr" rid="B58">Peng et al. (2021)</xref> and was later transferred to the genus <italic><tp:taxon-name><tp:taxon-name-part taxon-name-part-type="genus" reg="Hainantettix">Hainantettix</tp:taxon-name-part></tp:taxon-name></italic> by <xref ref-type="bibr" rid="B65">Subedi (2022)</xref>. We examined the type specimen of <italic><tp:taxon-name><tp:taxon-name-part taxon-name-part-type="genus" reg="Hainantettix">Hainantettix</tp:taxon-name-part><tp:taxon-name-part taxon-name-part-type="species" reg="strictivertex">strictivertex</tp:taxon-name-part></tp:taxon-name></italic> Deng, 2020. Although we did not examine the type material of <italic><tp:taxon-name><tp:taxon-name-part taxon-name-part-type="genus" reg="Macromotettixoides">M.</tp:taxon-name-part><tp:taxon-name-part taxon-name-part-type="species" reg="angustivertex">angustivertex</tp:taxon-name-part></tp:taxon-name></italic> from Hainan, according to the original description and photographs of the type specimens in <xref ref-type="bibr" rid="B58">Peng et al. (2021)</xref>, we found that the two species share identical morphological structures, type locality, and coloration. These two taxa are conspecific and characterized by the vertex very strongly narrowed towards the front drawing the eyes together; antennal grooves inserted below inferior margin of compound eyes; rami strongly divergent, width of longitudinal furrow of frontal ridge is distinctly wider than antennal groove diameter.</p><fig id="F14" position="float" orientation="portrait"><object-id xmlns:xlink="http://www.w3.org/1999/xlink" content-type="doi" xlink:type="simple">10.3897/zookeys.1236.145914.figure14</object-id><object-id xmlns:xlink="http://www.w3.org/1999/xlink" content-type="arpha" xlink:type="simple">23E8342F-100C-5FE1-960E-ED2F71E90EB7</object-id><label>Figure 14.</label><caption><p><bold>A–C</bold> Holotype of <italic><tp:taxon-name><tp:taxon-name-part taxon-name-part-type="genus" reg="Hainantettix">Hainantettix</tp:taxon-name-part><tp:taxon-name-part taxon-name-part-type="species" reg="strictivertex">strictivertex</tp:taxon-name-part></tp:taxon-name></italic> Deng, 2020 <bold>A</bold> body in dorsal view <bold>B</bold> body in lateral view <bold>C</bold> labels <bold>D, E</bold> holotype of <italic><tp:taxon-name><tp:taxon-name-part taxon-name-part-type="genus" reg="Macromotettixoides">Macromotettixoides</tp:taxon-name-part><tp:taxon-name-part taxon-name-part-type="species" reg="angustivertex">angustivertex</tp:taxon-name-part></tp:taxon-name></italic> Zha &amp; Peng, 2021, syn. nov. <bold>D</bold> body in dorsal view <bold>E</bold> body in lateral view (photographs from Peng et al.).</p></caption><graphic xmlns:xlink="http://www.w3.org/1999/xlink" xlink:href="zookeys-1236-249_article-145914__-g014.jpg" position="float" orientation="portrait" xlink:type="simple" id="oo_1322652.jpg"><uri content-type="original_file" xlink:type="simple">https://binary.pensoft.net/fig/1322652</uri></graphic></fig></tp:treatment-sec><ref-list><ref id="B65"><mixed-citation xmlns:xlink="http://www.w3.org/1999/xlink" xlink:type="simple"><person-group><name name-style="western"><surname>Subedi</surname><given-names>M</given-names></name></person-group> (<year>2022</year>) <article-title>A new genus and a new groundhopper species from Nepal (<tp:taxon-name><tp:taxon-name-part taxon-name-part-type="order">Orthoptera</tp:taxon-name-part></tp:taxon-name>: <tp:taxon-name><tp:taxon-name-part taxon-name-part-type="subfamily">Tetriginae</tp:taxon-name-part></tp:taxon-name>: <italic><tp:taxon-name><tp:taxon-name-part taxon-name-part-type="genus">Skejotettix</tp:taxon-name-part><tp:taxon-name-part taxon-name-part-type="species">netrajyoti</tp:taxon-name-part></tp:taxon-name></italic> gen. et sp. nov.).</article-title><source>Zootaxa</source><volume>5205</volume>(<issue>1</issue>): <fpage>35</fpage>–<lpage>54</lpage>. <ext-link xlink:href="10.11646/zootaxa.5205.1.3" ext-link-type="doi" xlink:type="simple">https://doi.org/10.11646/zootaxa.5205.1.3</ext-link></mixed-citation></ref><ref id="B58"><mixed-citation xmlns:xlink="http://www.w3.org/1999/xlink" xlink:type="simple"><person-group><name name-style="western"><surname>Peng</surname><given-names>T</given-names></name><name name-style="western"><surname>Shi</surname><given-names>TZ</given-names></name><name name-style="western"><surname>Ding</surname><given-names>JH</given-names></name><name name-style="western"><surname>Zha</surname><given-names>LS</given-names></name></person-group> (<year>2021</year>) <article-title>Two <italic><tp:taxon-name><tp:taxon-name-part taxon-name-part-type="genus">Macromotettixoides</tp:taxon-name-part></tp:taxon-name></italic> species from Hainan Island, PR China, with taxonomic notes for the genus (<tp:taxon-name><tp:taxon-name-part taxon-name-part-type="subfamily">Metrodorinae</tp:taxon-name-part></tp:taxon-name>, <tp:taxon-name><tp:taxon-name-part taxon-name-part-type="family">Tetrigidae</tp:taxon-name-part></tp:taxon-name>).</article-title><source>Entomological News</source><volume>130</volume>(<issue>1</issue>): <fpage>47</fpage>–<lpage>60</lpage>. <ext-link xlink:href="10.3157/021.130.0104" ext-link-type="doi" xlink:type="simple">https://doi.org/10.3157/021.130.0104</ext-link></mixed-citation></ref></ref-list></tp:taxon-treatment>
