# Supplementary material for: ﻿Mitochondrial phylogenomics of pygmy grasshoppers (Orthoptera, Tetrigidae, Metrodorinae): descriptions of a new genus, two new species, and new synonyms from China
Source: Zookeys. 2025 May 5;1236:249–81. doi: 10.3897/zookeys.1236.145914 (PMC12070058; doi:10.3897/zookeys.1236.145914)
Supplement: XML Treatment for Macromotettixoides jiuwanshanensis [file zookeys.1236.145914-treatment5.xml]

<!DOCTYPE tp:taxon-treatment
  PUBLIC "-//TaxonX//DTD Taxonomic Treatment Publishing DTD v0 20100105//EN" "tax-treatment-NSO.dtd">
<tp:taxon-treatment xmlns:tp="http://www.plazi.org/taxpub"><tp:treatment-meta><kwd-group><label>Taxon classification</label><kwd>
                <named-content content-type="kingdom">Animalia</named-content>
              </kwd><kwd>
                <named-content content-type="order">Orthoptera</named-content>
              </kwd><kwd>
                <named-content content-type="family">Tetrigidae</named-content>
              </kwd></kwd-group><mixed-citation publication-type="journal"><person-group><name><surname>Li</surname><given-names>Yuemei</given-names></name><name><surname>Leng</surname><given-names>Shixiong</given-names></name><name><surname>He</surname><given-names>Jiasong</given-names></name><name><surname>Deng</surname><given-names>Weian</given-names></name><name><surname>Guan</surname><given-names>Delong</given-names></name></person-group><article-title>﻿Mitochondrial phylogenomics of pygmy grasshoppers (<tp:taxon-name><tp:taxon-name-part taxon-name-part-type="order">Orthoptera</tp:taxon-name-part></tp:taxon-name>, <tp:taxon-name><tp:taxon-name-part taxon-name-part-type="family">Tetrigidae</tp:taxon-name-part></tp:taxon-name>, <tp:taxon-name><tp:taxon-name-part taxon-name-part-type="subfamily">Metrodorinae</tp:taxon-name-part></tp:taxon-name>): descriptions of a new genus, two new species, and new synonyms from China</article-title><source>Zookeys</source><day>05</day><month>05</month><year>2025</year><volume>1236</volume><fpage>249</fpage><lpage>281</lpage><pub-id pub-id-type="doi">10.3897/zookeys.1236.145914</pub-id></mixed-citation></tp:treatment-meta><tp:nomenclature><label>﻿</label><tp:taxon-name>
              <object-id xmlns:xlink="http://www.w3.org/1999/xlink" content-type="arpha" xlink:type="simple">88DBC16A-CDC8-523B-B5D6-D51F6C9B42D4</object-id>
              <tp:taxon-name-part taxon-name-part-type="genus" reg="Macromotettixoides">Macromotettixoides</tp:taxon-name-part>
              <tp:taxon-name-part taxon-name-part-type="species" reg="jiuwanshanensis">jiuwanshanensis</tp:taxon-name-part>
            </tp:taxon-name><tp:taxon-authority>Zheng, Wei &amp; Jiang, 2005</tp:taxon-authority><xref ref-type="fig" rid="F15">Figs 15</xref><xref ref-type="fig" rid="F16">, 16</xref><tp:nomenclature-citation-list><tp:nomenclature-citation><tp:taxon-name>
                  <tp:taxon-name-part taxon-name-part-type="genus" reg="Macromotettixoides">Macromotettixoides</tp:taxon-name-part>
                  <tp:taxon-name-part taxon-name-part-type="species" reg="jiuwanshanensis">jiuwanshanensis</tp:taxon-name-part>
                </tp:taxon-name><comment>Zheng, Wei &amp; Jiang, 2005: 366 [description] (holotype – ♀, China: Guangxi Prov., Luocheng (jiuwanshan), in <named-content xmlns:xlink="http://www.w3.org/1999/xlink" content-type="dwc:institutional_code" xlink:title="Institute of Zoology, Shaanxi Normal University, Xi’an, China" xlink:href="http://grbio.org/institution/shaanxi-normal-university" xlink:type="simple">IZSNU</named-content>, examined). <xref ref-type="bibr" rid="B89">Zheng et al. 2005b</xref>: 176; <xref ref-type="bibr" rid="B90">Zheng et al. 2006</xref>: 604; <xref ref-type="bibr" rid="B15">Deng et al. 2007</xref>: 160; <xref ref-type="bibr" rid="B88">Zheng and Shi 2009</xref>: 572; <xref ref-type="bibr" rid="B13">Deng 2011</xref>: 544; <xref ref-type="bibr" rid="B83">Zheng 2013a</xref>: 242; <xref ref-type="bibr" rid="B16">Deng et al. 2014</xref>: 548; <xref ref-type="bibr" rid="B17">Deng et al. 2015</xref>:1 65; <xref ref-type="bibr" rid="B14">Deng 2016</xref>: 156; <xref ref-type="bibr" rid="B76">Zha et al. 2017</xref>: 16; <xref ref-type="bibr" rid="B28">Han et al. 2020</xref>: 563; <xref ref-type="bibr" rid="B42">Li et al. 2020a</xref>: 110; <xref ref-type="bibr" rid="B23">Fan et al. 2023</xref>: 128.</comment></tp:nomenclature-citation><tp:nomenclature-citation><tp:taxon-name>
                  <tp:taxon-name-part taxon-name-part-type="genus" reg="Hyboella">Hyboella</tp:taxon-name-part>
                  <tp:taxon-name-part taxon-name-part-type="species" reg="badagongshanensis">badagongshanensis</tp:taxon-name-part>
                </tp:taxon-name><comment>Zheng, 2013b: 11 (holotype – ♀, China: Hunan Prov., Sangzhi (Badagongshan), in <named-content xmlns:xlink="http://www.w3.org/1999/xlink" content-type="dwc:institutional_code" xlink:title="Institute of Zoology, Shaanxi Normal University, Xi’an, China" xlink:href="http://grbio.org/institution/shaanxi-normal-university" xlink:type="simple">IZSNU</named-content>, examined); <xref ref-type="bibr" rid="B14">Deng 2016</xref>: 150; syn. nov.</comment></tp:nomenclature-citation><tp:nomenclature-citation><tp:taxon-name>
                  <tp:taxon-name-part taxon-name-part-type="genus" reg="Macromotettixoides">Macromotettixoides</tp:taxon-name-part>
                  <tp:taxon-name-part taxon-name-part-type="species" reg="badagongshanensis">badagongshanensis</tp:taxon-name-part>
                </tp:taxon-name><comment>(Zheng, 2013b): Zha, Yu, Boonmee, Eungwanichayapant, Wen, 2017: 23; <xref ref-type="bibr" rid="B28">Han et al. 2020</xref>: 564; <xref ref-type="bibr" rid="B42">Li et al. 2020a</xref>: 112; <xref ref-type="bibr" rid="B23">Fan et al. 2023</xref>: 129; syn. nov.</comment></tp:nomenclature-citation><tp:nomenclature-citation><tp:taxon-name>
                  <tp:taxon-name-part taxon-name-part-type="genus" reg="Macromotettixoides">Macromotettixoides</tp:taxon-name-part>
                  <tp:taxon-name-part taxon-name-part-type="species" reg="wuyishana">wuyishana</tp:taxon-name-part>
                </tp:taxon-name><comment>Zheng, 2013: 242[description] (holotype – ♀, China: Fujian Prov., Wuyishan, in <named-content xmlns:xlink="http://www.w3.org/1999/xlink" content-type="dwc:institutional_code" xlink:title="Institute of Zoology, Shaanxi Normal University, Xi’an, China" xlink:href="http://grbio.org/institution/shaanxi-normal-university" xlink:type="simple">IZSNU</named-content>, examined); <xref ref-type="bibr" rid="B14">Deng 2016</xref>: 156; <xref ref-type="bibr" rid="B76">Zha et al. 2017</xref>: 15; <xref ref-type="bibr" rid="B28">Han et al. 2020</xref>: 563; <xref ref-type="bibr" rid="B42">Li et al. 2020a</xref>:1 11; <xref ref-type="bibr" rid="B23">Fan et al. 2023</xref>: 128; syn. nov.</comment></tp:nomenclature-citation></tp:nomenclature-citation-list></tp:nomenclature><tp:treatment-sec sec-type="remarks" id="SECID0ENRCI"><title>Remarks.</title><p><italic><tp:taxon-name><tp:taxon-name-part taxon-name-part-type="genus" reg="Hyboella">Hyboella</tp:taxon-name-part><tp:taxon-name-part taxon-name-part-type="species" reg="badagongshanensis">badagongshanensis</tp:taxon-name-part></tp:taxon-name></italic> was described by <xref ref-type="bibr" rid="B84">Zheng (2013b)</xref> but was later transferred to the genus <italic><tp:taxon-name><tp:taxon-name-part taxon-name-part-type="genus" reg="Macromotettixoides">Macromotettixoides</tp:taxon-name-part></tp:taxon-name></italic> by <xref ref-type="bibr" rid="B76">Zha et al. (2017)</xref>. We examined the type specimens of <italic><tp:taxon-name><tp:taxon-name-part taxon-name-part-type="genus" reg="Macromotettixoides">M.</tp:taxon-name-part><tp:taxon-name-part taxon-name-part-type="species" reg="jiuwanshanensis">jiuwanshanensis</tp:taxon-name-part></tp:taxon-name></italic>, <italic><tp:taxon-name><tp:taxon-name-part taxon-name-part-type="genus" reg="Macromotettixoides">M.</tp:taxon-name-part><tp:taxon-name-part taxon-name-part-type="species" reg="badagongshanensis">badagongshanensis</tp:taxon-name-part></tp:taxon-name></italic>, and <italic><tp:taxon-name><tp:taxon-name-part taxon-name-part-type="genus" reg="Macromotettixoides">M.</tp:taxon-name-part><tp:taxon-name-part taxon-name-part-type="species" reg="wuyishana">wuyishana</tp:taxon-name-part></tp:taxon-name></italic> and found that the structures and coloration of the body are the same in these three taxa. Therefore, we consider <italic><tp:taxon-name><tp:taxon-name-part taxon-name-part-type="genus" reg="Macromotettixoides">M.</tp:taxon-name-part><tp:taxon-name-part taxon-name-part-type="species" reg="badagongshanensis">badagongshanensis</tp:taxon-name-part></tp:taxon-name></italic>, and <italic><tp:taxon-name><tp:taxon-name-part taxon-name-part-type="genus" reg="Macromotettixoides">M.</tp:taxon-name-part><tp:taxon-name-part taxon-name-part-type="species" reg="wuyishana">wuyishana</tp:taxon-name-part></tp:taxon-name></italic> as synonyms of <italic><tp:taxon-name><tp:taxon-name-part taxon-name-part-type="genus" reg="Macromotettixoides">M.</tp:taxon-name-part><tp:taxon-name-part taxon-name-part-type="species" reg="jiuwanshanensis">jiuwanshanensis</tp:taxon-name-part></tp:taxon-name></italic>. These three taxa are conspecific and characterized by the width of the vertex between the eyes being 2.1–2.2× the width of the compound eye; anterior margin of fastigium arched and surpassing anterior margin of eye; the anterior margin of pronotum is slightly obtuse protruding; and the lower carinae of fore and mid femora is straight.</p><fig id="F15" position="float" orientation="portrait"><object-id xmlns:xlink="http://www.w3.org/1999/xlink" content-type="doi" xlink:type="simple">10.3897/zookeys.1236.145914.figure15</object-id><object-id xmlns:xlink="http://www.w3.org/1999/xlink" content-type="arpha" xlink:type="simple">B3C8805D-BB64-5806-A5FF-E329F45CFB47</object-id><label>Figure 15.</label><caption><p><bold>A–C</bold> Holotype of <italic><tp:taxon-name><tp:taxon-name-part taxon-name-part-type="genus" reg="Macromotettixoides">Macromotettixoides</tp:taxon-name-part><tp:taxon-name-part taxon-name-part-type="species" reg="jiuwanshanensis">jiuwanshanensis</tp:taxon-name-part></tp:taxon-name></italic> Zheng, Wei &amp; Jiang, 2005 <bold>A</bold> body in dorsal view <bold>B</bold> body in lateral view <bold>C</bold> labels <bold>D–F</bold> holotype of <italic><tp:taxon-name><tp:taxon-name-part taxon-name-part-type="genus" reg="Hyboella">Hyboella</tp:taxon-name-part><tp:taxon-name-part taxon-name-part-type="species" reg="badagongshanensis">badagongshanensis</tp:taxon-name-part></tp:taxon-name></italic> Zheng, 2013, syn. nov. <bold>D</bold> body in dorsal view <bold>E</bold> body in lateral view <bold>F</bold> labels.</p></caption><graphic xmlns:xlink="http://www.w3.org/1999/xlink" xlink:href="zookeys-1236-249_article-145914__-g015.jpg" position="float" orientation="portrait" xlink:type="simple" id="oo_1322653.jpg"><uri content-type="original_file" xlink:type="simple">https://binary.pensoft.net/fig/1322653</uri></graphic></fig><fig id="F16" position="float" orientation="portrait"><object-id xmlns:xlink="http://www.w3.org/1999/xlink" content-type="doi" xlink:type="simple">10.3897/zookeys.1236.145914.figure16</object-id><object-id xmlns:xlink="http://www.w3.org/1999/xlink" content-type="arpha" xlink:type="simple">31020099-2BA6-5FEA-A277-D463CAE929E7</object-id><label>Figure 16.</label><caption><p><italic><tp:taxon-name><tp:taxon-name-part taxon-name-part-type="genus" reg="Macromotettixoides">Macromotettixoides</tp:taxon-name-part><tp:taxon-name-part taxon-name-part-type="species" reg="jiuwanshanensis">jiuwanshanensis</tp:taxon-name-part></tp:taxon-name></italic> Zheng, Wei &amp; Jiang, 2005. Holotype of <italic><tp:taxon-name><tp:taxon-name-part taxon-name-part-type="genus" reg="Macromotettixoides">Macromotettixoides</tp:taxon-name-part><tp:taxon-name-part taxon-name-part-type="species" reg="wuyishana">wuyishana</tp:taxon-name-part></tp:taxon-name></italic> Zheng, 2013, syn. nov. <bold>A</bold> body in dorsal view <bold>B</bold> lateral view <bold>C</bold> body in labels.</p></caption><graphic xmlns:xlink="http://www.w3.org/1999/xlink" xlink:href="zookeys-1236-249_article-145914__-g016.jpg" position="float" orientation="portrait" xlink:type="simple" id="oo_1322654.jpg"><uri content-type="original_file" xlink:type="simple">https://binary.pensoft.net/fig/1322654</uri></graphic></fig></tp:treatment-sec><ref-list><ref id="B89"><mixed-citation xmlns:xlink="http://www.w3.org/1999/xlink" xlink:type="simple"><person-group><name name-style="western"><surname>Zheng</surname><given-names>ZM</given-names></name><name name-style="western"><surname>Wei</surname><given-names>ZM</given-names></name><name name-style="western"><surname>Jiang</surname><given-names>GF</given-names></name></person-group> (<year>2005b</year>) <article-title>A new genus and a new species of <tp:taxon-name><tp:taxon-name-part taxon-name-part-type="family">Metrodoridae</tp:taxon-name-part></tp:taxon-name> (<tp:taxon-name><tp:taxon-name-part taxon-name-part-type="order">Orthoptera</tp:taxon-name-part></tp:taxon-name>) from China.</article-title><source>Acta Zootaxonomica Sinica</source><volume>30</volume>(<issue>2</issue>): <fpage>366</fpage>–<lpage>367</lpage>.</mixed-citation></ref><ref id="B90"><mixed-citation xmlns:xlink="http://www.w3.org/1999/xlink" xlink:type="simple"><person-group><name name-style="western"><surname>Zheng</surname><given-names>ZM</given-names></name><name name-style="western"><surname>Li</surname><given-names>P</given-names></name><name name-style="western"><surname>Wan</surname><given-names>B</given-names></name></person-group> (<year>2006</year>) <article-title>A revision of <italic><tp:taxon-name><tp:taxon-name-part taxon-name-part-type="genus">Macromotettixoides</tp:taxon-name-part></tp:taxon-name></italic> Zheng from China (<tp:taxon-name><tp:taxon-name-part taxon-name-part-type="order">Orthoptera</tp:taxon-name-part></tp:taxon-name>: <tp:taxon-name><tp:taxon-name-part taxon-name-part-type="family">Metrodoridae</tp:taxon-name-part></tp:taxon-name>).</article-title><source>Journal of Huazhong Agricultural University</source><volume>25</volume>(<issue>6</issue>): <fpage>603</fpage>–<lpage>605</lpage>.</mixed-citation></ref><ref id="B15"><mixed-citation xmlns:xlink="http://www.w3.org/1999/xlink" xlink:type="simple"><person-group><name name-style="western"><surname>Deng</surname><given-names>WA</given-names></name><name name-style="western"><surname>Zheng</surname><given-names>ZM</given-names></name><name name-style="western"><surname>Wei</surname><given-names>SZ</given-names></name></person-group> (<year>2007</year>) <source>Fauna of <tp:taxon-name><tp:taxon-name-part taxon-name-part-type="superfamily">Tetrigoidea</tp:taxon-name-part></tp:taxon-name> from Yunnan and Guangxi.</source><publisher-name>Science and Technology Press</publisher-name>, <publisher-loc>Nanning</publisher-loc>, <size units="page">458 pp</size>.</mixed-citation></ref><ref id="B88"><mixed-citation xmlns:xlink="http://www.w3.org/1999/xlink" xlink:type="simple"><person-group><name name-style="western"><surname>Zheng</surname><given-names>ZM</given-names></name><name name-style="western"><surname>Shi</surname><given-names>FM</given-names></name></person-group> (<year>2009</year>) <article-title>Five new species of <tp:taxon-name><tp:taxon-name-part taxon-name-part-type="superfamily">Tetrigoidea</tp:taxon-name-part></tp:taxon-name> from Jiangxi Province of China (<tp:taxon-name><tp:taxon-name-part taxon-name-part-type="order">Orthoptera</tp:taxon-name-part></tp:taxon-name>).</article-title><source>Acta Zootaxonomica Sinica</source><volume>34</volume>(<issue>3</issue>): <fpage>572</fpage>–<lpage>577</lpage>.</mixed-citation></ref><ref id="B13"><mixed-citation xmlns:xlink="http://www.w3.org/1999/xlink" xlink:type="simple"><person-group><name name-style="western"><surname>Deng</surname><given-names>WA</given-names></name></person-group> (<year>2011</year>) <article-title>A taxonomic study on the genus <italic><tp:taxon-name><tp:taxon-name-part taxon-name-part-type="genus">Macromotettixoides</tp:taxon-name-part></tp:taxon-name></italic> Zheng (<tp:taxon-name><tp:taxon-name-part taxon-name-part-type="order">Orthoptera</tp:taxon-name-part></tp:taxon-name>, <tp:taxon-name><tp:taxon-name-part taxon-name-part-type="superfamily">Tetrigoidea</tp:taxon-name-part></tp:taxon-name>, <tp:taxon-name><tp:taxon-name-part taxon-name-part-type="subfamily">Metrodorinae</tp:taxon-name-part></tp:taxon-name>).</article-title><source>Acta Zootaxonomica Sinica</source><volume>36</volume>(<issue>3</issue>): <fpage>543</fpage>–<lpage>546</lpage>.</mixed-citation></ref><ref id="B83"><mixed-citation xmlns:xlink="http://www.w3.org/1999/xlink" xlink:type="simple"><person-group><name name-style="western"><surname>Zheng</surname><given-names>ZM</given-names></name></person-group> (<year>2013a</year>) <article-title>A new species of the genus <italic><tp:taxon-name><tp:taxon-name-part taxon-name-part-type="genus">Macromotettixoides</tp:taxon-name-part></tp:taxon-name></italic> Zheng (<tp:taxon-name><tp:taxon-name-part taxon-name-part-type="order">Orthoptera</tp:taxon-name-part></tp:taxon-name>: Metrodorida) from Fujian Province.</article-title><source>Entomotaxonomia</source><volume>35</volume>(<issue>4</issue>): <fpage>241</fpage>–<lpage>244</lpage>.</mixed-citation></ref><ref id="B16"><mixed-citation xmlns:xlink="http://www.w3.org/1999/xlink" xlink:type="simple"><person-group><name name-style="western"><surname>Deng</surname><given-names>WA</given-names></name><name name-style="western"><surname>Lei</surname><given-names>CL</given-names></name><name name-style="western"><surname>Zheng</surname><given-names>ZM</given-names></name><name name-style="western"><surname>Li</surname><given-names>XD</given-names></name><name name-style="western"><surname>Lin</surname><given-names>LL</given-names></name><name name-style="western"><surname>Lin</surname><given-names>MP</given-names></name></person-group> (<year>2014</year>) <article-title>Description of a new species of the genus <italic><tp:taxon-name><tp:taxon-name-part taxon-name-part-type="genus">Macromotettixoides</tp:taxon-name-part></tp:taxon-name></italic> Zheng (<tp:taxon-name><tp:taxon-name-part taxon-name-part-type="order">Orthoptera</tp:taxon-name-part></tp:taxon-name>: <tp:taxon-name><tp:taxon-name-part taxon-name-part-type="superfamily">Tetrigoidea</tp:taxon-name-part></tp:taxon-name>: <tp:taxon-name><tp:taxon-name-part taxon-name-part-type="subfamily">Metrodorinae</tp:taxon-name-part></tp:taxon-name>) from China.</article-title><source>Neotropical Entomology</source><volume>43</volume>: <fpage>547</fpage>–<lpage>554</lpage>. <ext-link xlink:href="10.1007/s13744-014-0237-6" ext-link-type="doi" xlink:type="simple">https://doi.org/10.1007/s13744-014-0237-6</ext-link></mixed-citation></ref><ref id="B17"><mixed-citation xmlns:xlink="http://www.w3.org/1999/xlink" xlink:type="simple"><person-group><name name-style="western"><surname>Deng</surname><given-names>WA</given-names></name><name name-style="western"><surname>Zheng</surname><given-names>ZM</given-names></name><name name-style="western"><surname>Li</surname><given-names>XD</given-names></name><name name-style="western"><surname>Lin</surname><given-names>MP</given-names></name><name name-style="western"><surname>Wei</surname><given-names>SZ</given-names></name><name name-style="western"><surname>Yuan</surname><given-names>BD</given-names></name><name name-style="western"><surname>Lin</surname><given-names>LL</given-names></name></person-group> (<year>2015</year>) <article-title>The groundhopper fauna (<tp:taxon-name><tp:taxon-name-part taxon-name-part-type="order">Orthoptera</tp:taxon-name-part></tp:taxon-name>: <tp:taxon-name><tp:taxon-name-part taxon-name-part-type="family">Tetrigidae</tp:taxon-name-part></tp:taxon-name>) of Shiwanshan (Guangxi, China) with description of three new species.</article-title><source>Zootaxa</source><volume>3925</volume>(<issue>2</issue>): <fpage>151</fpage>–<lpage>178</lpage>. <ext-link xlink:href="10.11646/zootaxa.3925.2.1" ext-link-type="doi" xlink:type="simple">https://doi.org/10.11646/zootaxa.3925.2.1</ext-link></mixed-citation></ref><ref id="B14"><mixed-citation xmlns:xlink="http://www.w3.org/1999/xlink" xlink:type="simple"><person-group><name name-style="western"><surname>Deng</surname><given-names>WA</given-names></name></person-group> (<year>2016</year>) <source>Taxonomic Study of <tp:taxon-name><tp:taxon-name-part taxon-name-part-type="superfamily">Tetrigoidea</tp:taxon-name-part></tp:taxon-name> from China.</source><publisher-name>Huazhong Agricultural University</publisher-name>, <publisher-loc>Ph.D. Dissertation</publisher-loc>, <size units="page">341 pp</size>.</mixed-citation></ref><ref id="B76"><mixed-citation xmlns:xlink="http://www.w3.org/1999/xlink" xlink:type="simple"><person-group><name name-style="western"><surname>Zha</surname><given-names>LS</given-names></name><name name-style="western"><surname>Yu</surname><given-names>FM</given-names></name><name name-style="western"><surname>Boonmee</surname><given-names>S</given-names></name><name name-style="western"><surname>Eungwanichayapant</surname><given-names>PD</given-names></name><name name-style="western"><surname>Wen</surname><given-names>TC</given-names></name></person-group> (<year>2017</year>) Taxonomy of <italic><tp:taxon-name><tp:taxon-name-part taxon-name-part-type="genus">Macromotettixoides</tp:taxon-name-part></tp:taxon-name></italic> with the description of a new species (<tp:taxon-name><tp:taxon-name-part taxon-name-part-type="family">Tetrigidae</tp:taxon-name-part></tp:taxon-name>, <tp:taxon-name><tp:taxon-name-part taxon-name-part-type="subfamily">Metrodorinae</tp:taxon-name-part></tp:taxon-name>). Zoo­Keys (645): 13–25. <ext-link xlink:href="10.3897/zookeys.645.9055" ext-link-type="doi" xlink:type="simple">https://doi.org/10.3897/zookeys.645.9055</ext-link></mixed-citation></ref><ref id="B28"><mixed-citation xmlns:xlink="http://www.w3.org/1999/xlink" xlink:type="simple"><person-group><name name-style="western"><surname>Han</surname><given-names>YA</given-names></name><name name-style="western"><surname>Li</surname><given-names>M</given-names></name><name name-style="western"><surname>Mao</surname><given-names>BY</given-names></name></person-group> (<year>2020</year>) <article-title>A taxonomic study of the genus <italic><tp:taxon-name><tp:taxon-name-part taxon-name-part-type="genus">Macromotettixoides</tp:taxon-name-part></tp:taxon-name></italic> (<tp:taxon-name><tp:taxon-name-part taxon-name-part-type="family">Tetrigidae</tp:taxon-name-part></tp:taxon-name>, <tp:taxon-name><tp:taxon-name-part taxon-name-part-type="subfamily">Metrodorinae</tp:taxon-name-part></tp:taxon-name>) with descriptions of two new species and two newly discovered males.</article-title><source>Zootaxa</source><volume>4718</volume>(<issue>4</issue>): <fpage>562</fpage>–<lpage>572</lpage>. <ext-link xlink:href="10.11646/zootaxa.4718.4.9" ext-link-type="doi" xlink:type="simple">https://doi.org/10.11646/zootaxa.4718.4.9</ext-link></mixed-citation></ref><ref id="B42"><mixed-citation xmlns:xlink="http://www.w3.org/1999/xlink" xlink:type="simple"><person-group><name name-style="western"><surname>Li</surname><given-names>M</given-names></name><name name-style="western"><surname>Deng</surname><given-names>Y</given-names></name><name name-style="western"><surname>Yin</surname><given-names>FX</given-names></name><name name-style="western"><surname>Mao</surname><given-names>BY</given-names></name></person-group> (<year>2020a</year>) <article-title>A new species of <italic><tp:taxon-name><tp:taxon-name-part taxon-name-part-type="genus">Macromotettixoides</tp:taxon-name-part></tp:taxon-name></italic> (<tp:taxon-name><tp:taxon-name-part taxon-name-part-type="order">Orthoptera</tp:taxon-name-part></tp:taxon-name>: <tp:taxon-name><tp:taxon-name-part taxon-name-part-type="family">Tetrigidae</tp:taxon-name-part></tp:taxon-name>: <tp:taxon-name><tp:taxon-name-part taxon-name-part-type="subfamily">Metrodorinae</tp:taxon-name-part></tp:taxon-name>) from Yunnan, China.</article-title><source>Entomotaxonomia</source><volume>42</volume>(<issue>2</issue>): <fpage>110</fpage>–<lpage>115</lpage>.</mixed-citation></ref><ref id="B23"><mixed-citation xmlns:xlink="http://www.w3.org/1999/xlink" xlink:type="simple"><person-group><name name-style="western"><surname>Fan</surname><given-names>CM</given-names></name><name name-style="western"><surname>Li</surname><given-names>M</given-names></name><name name-style="western"><surname>Mao</surname><given-names>BY</given-names></name></person-group> (<year>2023</year>) <article-title>Descriptions of two new species of the genus <italic><tp:taxon-name><tp:taxon-name-part taxon-name-part-type="genus">Macromotettixoides</tp:taxon-name-part></tp:taxon-name></italic> (<tp:taxon-name><tp:taxon-name-part taxon-name-part-type="order">Orthoptera</tp:taxon-name-part></tp:taxon-name>: <tp:taxon-name><tp:taxon-name-part taxon-name-part-type="family">Tetrigidae</tp:taxon-name-part></tp:taxon-name>: <tp:taxon-name><tp:taxon-name-part taxon-name-part-type="subfamily">Metrodorinae</tp:taxon-name-part></tp:taxon-name>) from China.</article-title><source>Zootaxa</source><volume>5306</volume>(<issue>1</issue>): <fpage>127</fpage>–<lpage>134</lpage>. <ext-link xlink:href="10.11646/zootaxa.5306.1.6" ext-link-type="doi" xlink:type="simple">https://doi.org/10.11646/zootaxa.5306.1.6</ext-link></mixed-citation></ref><ref id="B84"><mixed-citation xmlns:xlink="http://www.w3.org/1999/xlink" xlink:type="simple"><person-group><name name-style="western"><surname>Zheng</surname><given-names>ZM</given-names></name></person-group> (<year>2013b</year>) <article-title>Key to the species of <italic><tp:taxon-name><tp:taxon-name-part taxon-name-part-type="genus">Systolederus</tp:taxon-name-part></tp:taxon-name></italic>, <italic><tp:taxon-name><tp:taxon-name-part taxon-name-part-type="genus">Hyboella</tp:taxon-name-part></tp:taxon-name></italic>, <italic><tp:taxon-name><tp:taxon-name-part taxon-name-part-type="genus">Bolivaritettix</tp:taxon-name-part></tp:taxon-name></italic> (<tp:taxon-name><tp:taxon-name-part taxon-name-part-type="order">Orthoptera</tp:taxon-name-part></tp:taxon-name>: <tp:taxon-name><tp:taxon-name-part taxon-name-part-type="superfamily">Tetrigoidea</tp:taxon-name-part></tp:taxon-name>: <tp:taxon-name><tp:taxon-name-part taxon-name-part-type="family">Metrodoridae</tp:taxon-name-part></tp:taxon-name>) from China with descriptions of three new species.</article-title><source>Journal of Shangqiu Normal University</source><volume>29</volume>(<issue>12</issue>): <fpage>1</fpage>–<lpage>13</lpage>.</mixed-citation></ref></ref-list></tp:taxon-treatment>
